# Supplementary material for: The “Supporting Adolescents with Self Harm” (SASH) Intervention Supporting Young People (And Carers) Presenting to the Emergency Department with Self-Harm: Therapeutic Assessment, Safety Planning, and Solution-Focused Brief Therapy
Source: Healthcare (Basel). 2026 Jan 8;14(2):168. doi: 10.3390/healthcare14020168 (PMC12840726; doi:10.3390/healthcare14020168)
Supplement: Supplementary file 1 [file healthcare-14-00168-s001.zip]

Archive with 1 entries (1 files):
- healthcare-4005450-supplementary.pdf
